# Supplementary material for: Optimization of SPME-Arrow-GC/MS Method for Determination of Free and Bound Volatile Organic Compounds from Grape Skins
Source: Molecules. 2021 Dec 6;26(23):7409. doi: 10.3390/molecules26237409 (PMC8659239; doi:10.3390/molecules26237409)
Supplement: Supplementary file 1 [file molecules-26-07409-s001.zip]

Archive with 3 entries (3 files):
- Supp Table 1.xlsx
- Supp Table 2.xlsx
- Supp Table 3.xlsx
