# Supplementary material for: Optimization of SPME-Arrow-GC/MS Method for Determination of Free and Bound Volatile Organic Compounds from Grape Skins
Source: Molecules. 2021 Dec 6;26(23):7409. doi: 10.3390/molecules26237409 (PMC8659239; doi:10.3390/molecules26237409)
Supplement: Supplementary file 1 [file molecules-26-07409-s001.zip › Supp Table 1.xlsx]

## Sheet: List1
Supplemental table 1: Parameters of the identification and physio-chemical properties for free volatile compounds
Group	Compound	RI (lit)1	RI (det)2	MS quantitation peak	MS confirming peak 1	MS confirming peak 1	Log Kow3	Water solubility at 25 °C (mg/L)	Vapour Pressure at 25 °C (Pa)	Boiling point (°C)
Aldehyde	Hexanal	1082	1075	44	56	41	1.78	3527	1280	131
Aldehyde	Heptanal	1185	1187	70	44	43	2.29	1167	469	153
Aldehyde	2-Hexenal (Z)	1216	1219	41	39	27	1.58	5261	629	147
Aldehyde	2-Hexenal (E)	1226	1231	41	39	27	1.58	5261	629	147
Aldehyde	Octanal	1287	1296	45	28	43	2.78	394.3	199	171
Aldehyde	Nonanal	1392	1399	57	28	41	3.27	131.6	75.2	191
Aldehyde	2,4-Hexadienal (Z,Z)	1402	1410	81	39	41	1.37	8135	172	174
Aldehyde	2,4-Hexadienal (E,E)	1422	1434	81	39	41	1.37	8135	172	174
Aldehyde	Decanal	1496	1500	43	57	41	3.76	43.52	31.4	209
Aldehyde	Benzaldehyde	1519	1511	77	105	106	1.48	6100	135	179
Aldehyde	Phenylacetaldehyde	1640	1643	91	92	120	1.78	3027	47.2	195
Alcohol	2-Penten-1-ol, (Z)-	1316	1311	57	27	41	1.12	45827	351	144
Alcohol	1-Hexanol	1351	1359	56	43	55	2.03	6885	117	159
Alcohol	3-Methyl-4-penten-1-ol		1388	67	28	41	1.61	15840	249	144
Alcohol	2-Hexen-1-ol, (E)-	1400	1405	57	41	82	1.61	15475	121	166
Alcohol	2-Hexen-1-ol, (Z)-	1410	1413	57	41	82	1.61	16000	121	166
Alcohol	2-Ethyl-1-hexanol	1444	1449	45	43	57	7.73	1379	24.6	189
Alcohol	2,3-Butanediol	1540	1534	56	55	41	-0.92	759300	23	157
Alcohol	1-Octanol	1552	1543	45	29	43	3	814	13.2	201
Alcohol	1,3-Butanediol	1565	1560	59	83	55	-0.29	22040	4.27	177
Alcohol	3-Octanol	1392	1399	79	108	107	2.73	1379	13.3	182
Alcohol	Benzyl alcohol	1865	1861	91	92	122	1.1	41050	7.14	206
Alcohol	Phenyl ethanol	1904	1903	45	43	15	1.42	19540	7.27	207
Ketone	Acetoin	1282	1288	43	41	69	-0.36	833300	266	138
Ketone	6-methyl-5-hepten-2-one	1337	1345	97	55	41	2.06	1651	238	164
Ketone	4-Octen-3-one	1303	1296	97	55	41	2.29	1045	277	170
Acid	Propanoic acid	1510	1500	74	28	45	0.33	173600	806	145
Acid	Butanoic acid	1624	1632	60	73	27	0.79	66060	281	167
Acid	Pentanoic acid	1720	1715	60	73	41	1.39	18600	95.6	188
Acid	Hexanoic acid	1843	1849	60	73	43	1.92	5898	37.1	208
Acid	Heptanoic Acid	1951	1955	60	73	57	2.42	1955	15.6	227
Acid	Nonanoic acid	2159	2169	71	81	95	3.42	207.8	2.85	262
Monoterpene	Menthol	1630	1624	71	81	95	3.4	434.5	1.02	219
Monoterpene	3,7-dimethyl-2-octen-1-ol		1758	69	41	55	3.56	211.8	1.73	228
Monoterpene	Nerol	1807	1803	69	41	68	3.47	255.8	2.12	240
Sesquiterpene	Ylangene	1484	1480	105	119	93	5.36	0.316	6.35	242
Sesquiterpene	Copaene	1491	1496	161	119	105	5.36	0.316	6.35	242
Sesquiterpene	α-Bourbonene		1515	81	80	123	5.36	0.316	6.37	242
Sesquiterpene	(-)-beta-Bourbonene	1523	1524	81	80	123	5.44	0.271	8.49	237
Sesquiterpene	(-).beta-Cubebene	1542	1543	161	105	91	6.81	0.018	8.49	237
Sesquiterpene	beta-Caryophyllene	1588	1600	93	133	69	6.3	0.05	4.16	257
Sesquiterpene	Guaia-6,9-diene	1630	1623	161	105	41	6.19	0.063	3.62	259
Sesquiterpene	gamma-Elemene	1591	1600	121	93	107	7.09	0.011	7.82	244
Sesquiterpene	alpha-Humulene	1667	1659	161	94	107	6.95	0.014	2.04	271
Sesquiterpene	gamma-Muurolene	1690	1680	161	119	105	6.27	0.054	4.82	254
Sesquiterpene	(-)-Germacrene D	1708	1697	161	105	91	6.99	0.013	3.04	263
Sesquiterpene	delta-Guaiene	1652	1706	107	98	108	6.4	0.042	3.27	261
Sesquiterpene	alpha-Muurolene	1723	1720	161	105	91	7.05	0.012	2.1	270
Sesquiterpene	alpha-Bisabolene	1740	1768	161	105	91	7.05	0.012	2.1	270
Sesquiterpene	Germacrene B	1824	1820	161	105	119	7.01	0.014	2.89	260
Sesquiterpene	trans-Calamenene	1823	1822	159	202	160	6.25	0.196	0.91	271
Other	Manool oxide		2388	257	81	95	6.47	0.041	0.025	324
Other	Butyrolactone	1620	1630	42	28	29	-0.64	447500	39.4	177
1RI (lit)- retention index obtained from the literature; 2RI (det)- retention index experimentally determined; 3Log Kow- logarithm of partition coefficient between octanol and water
