# Supplementary material for: Optimization of SPME-Arrow-GC/MS Method for Determination of Free and Bound Volatile Organic Compounds from Grape Skins
Source: Molecules. 2021 Dec 6;26(23):7409. doi: 10.3390/molecules26237409 (PMC8659239; doi:10.3390/molecules26237409)
Supplement: Supplementary file 1 [file molecules-26-07409-s001.zip › Supp Table 2.xlsx]

## Sheet: List1
Supplemental table 2: Parameters of the identification and physio-chemical properties for bound volatile compounds
Group	Compound	RI (lit)1	RI (det)2	MS quantitation peak	MS confirming peak 1	MS confirming peak 1	Log Kow3	Water solubility at 25 °C (mg/L)	Vapour Pressure at 25 °C (Pa)	Boiling point (°C)
Aldehyde	Hexanal	1082	1075	44	56	41	1.78	3527	1280	131
Aldehyde	Heptanal	1185	1187	70	44	43	2.29	1167	469	153
Aldehyde	2-Hexenal, (E)-	1216	1219	41	39	27	1.58	5261	629	147
Aldehyde	Octanal	1287	1296	45	28	43	2.78	394.3	199	171
Aldehyde	2-Heptenal, (E)-	1322	1321	41	55	83	2.07	1810	252	161
Aldehyde	Nonanal	1392	1399	57	28	41	3.27	131.6	75.2	191
Aldehyde	2,4-Heptadienal, (Z,Z)-	1485	1480	81	110	53	1.86	2805	56.6	168
Aldehyde	2,4-Heptadienal, (E,E)-	1491	1493	81	110	53	1.86	2805	56.6	168
Aldehyde	Decanal	1496	1500	43	57	41	1.37	8135	172	174
Aldehyde	Benzaldehyde	1519	1511	77	105	106	3.76	43.5	31.4	209
Aldehyde	2-Nonenal, (E)-	1536	1530	43	55	70	3.06	205	42.2	203
Aldehyde	2,6-Nonadienal, (E,Z)-	1582	1577	41	70	69	2.84	319	31.1	209
Aldehyde	4-Undecenal		1949	41	84	55	4.04	22.27	6.05	240
Alcohol	1-Butanol	1140	1135	56	31	41	0.88	61389	1040	114
Alcohol	Isoamylalcohol	1215	1210	56	42	70	1.16	41580	512	123
Alcohol	1-Pentanol	1247	1240	42	55	70	1.51	20890	353	137
Alcohol	1-Hexanol	1351	1359	56	43	55	2.03	6885	117	159
Alcohol	3-Hexen-1-ol, (Z)-	1380	1375	87	41	82	1.61	16000	125	166
Alcohol	3-Hexen-1-ol, (E)-	1373	1370	87	41	82	1.61	16000	125	166
Alcohol	3-methyl-4-Penten-1-ol		1388	67	28	41	1.61	15840	249	144
Alcohol	3-Octanol	1392	1399	59	55	83	2.73	1379	13.3	182
Alcohol	2-Hexen-1-ol, (E)-	1400	1405	57	41	82	1.61	16000	121	166
Alcohol	2-Hexen-1-ol, (Z)-	1410	1413	57	41	82	1.61	16000	121	166
Alcohol	3-methyl-2-Heptanol		1421	45	43	56	2.66	1594	72.3	169
Alcohol	3,6-dimethyl-3-octanol	1990	1994	73	55	43	3.6	188.9	8.61	193
Alcohol	1-Octen-3-ol	1444	1439	57	43	72	2.6	1836	31.7	180
Alkohol	1-Heptanol	1449	1453	70	56	43	2.62	1940	39.8	180
Alkohol	2-ethyl-1-Hexanol	1491	1504	57	41	70	2.73	1379	24.6	189
Alkohol	2-Hepten-1-ol, (Z)-	1517	1526	57	55	41	2.1	5489	36.3	187
Alkohol	2-Nonanol	1520	1530	45	69	55	3.22	359.7	14.5	202
Alkohol	1-Octanol	1552	1543	45	29	43	3	814	13.2	201
Alkohol	2-Hexadecanol	2312	2300	45	43	55	6.66	0.173	0.0049	319
Alkohol	1,8-Octanediol	2366	2359	55	67	41	1.75	2538	0.034	269
Alkohol	2-Octen-1-ol, (E)-	1610	1616	57	41	55	2.59	1855	6.53	207
Alkohol	1-Nonanol	1656	1660	56	55	43	3.77	157	4.38	220
Alkohol	3-Nonen-1-ol, (Z)-	1682	1690	55	68	81	3.08	619.3	2.01	226
Alkohol	2-Nonen-1-ol	1713	1725	57	41	43	3.08	619.3	2.01	226
Alkohol	trans-2-Undecen-1-ol	1899	1890	57	41	43	4.06	67.15	0.206	262
Alkohol	3,6-Nonadien-1-ol, (E,Z)-	1731	1739	67	93	79	2.87	963.8	1.4	232
Alkohol	1-Decanol	1575	1568	70	55	56	4.57	28.21	1.45	293
Alcohol	2,6-Nonadien-1-ol	1725	1720	41	69	39	2.87	964	1.4	232
Alkohol	Guaiacol	1860	1851	109	124	81	1.32	7226	15.1	211
Alkohol	Benzyl alcohol	1865	1861	91	92	122	1.1	41050	7.14	206
Alkohol	Phenylethyl Alcohol	1904	1903	45	43	15	1.36	21990	3.24	225
Alkohol	4-Vinyl guaiacol	2199	2203	135	150	107	2.24	926	1.03	247
Alkohol	2-Hexadecanol	2312	2305	45	43	55	6.66	0.173	0.0049	319
C13 norisoprenoide	beta-Damascenone	1821	1834	69	121	190	4.21	12.48	1.49	265
C13 norisoprenoide	trans-ß-Ionone	1936	1945	177	43	93	3.84	25.16	3.03	263
C13 norisoprenoide	2,3-Dihydro-3-oxo-beta-ionone	2800	1791	163	43	191
Ketone	2,3-Butanedione	1005	1013	43	86	42	-1.34	100000	9360	118
Ketone	4-Heptanone	1140	1131	43	71	114	1.73	3511	892	142
Ketone	Acetoin	1282	1288	43	41	69	-0.36	833300	266	138
Ketone	4-Octen-3-one	1303	1296	74	28	45	2.29	1045	277	170
Ketone	1-Octen-3-one	1301	1307	55	70	27	2.37	895	401	162
Acid	2-methyl-Butanoic acid	1652	1648	74	57	29	1.18	28110	149	175
Acid	Hexanoic acid	1843	1849	60	73	43	1.92	5898	37.1	208
Acid	2-ethyl-Hexanoic acid	1969	1960	73	88	41	2.64	1111	8.35	234
Acid	Heptanoic Acid	1951	1955	60	73	57	2.42	1955	15.6	227
Acid	2-Hexenoic acid	1980	1975	73	42	41	1.84	7069	15.3	214
Acid	Nonanoic acid	2159	2169	71	81	95	3.42	207.8	2.85	262
Acid	Decanoic acid	2274	2286	60	73	41	4.09	47.89	1.17	279
Monoterpene	beta-Pinene	1110	1104	93	41	69	4.16	7.06	334	151
Monoterpene	Limonene	1198	1209	68	93	67	4.57	4.58	193	168
Monoterpene	beta-Ocimene	1235	1240	93	91	79	4.8	2.01	358	165
Monoterpene	gamma-Terpinene	1245	1453	93	136	121	4.5	3.62	153	169
Monoterpene	Linalool oxide, furan	1446	1510	59	94	43	2.43	1669	2.49	219
Monoterpene	Dihydromyrcenol	1455	1463	59	41	55	3.47	252	16.6	191
Monoterpene	Linalool	1543	1557	71	93	55	2.97	684	11.1	205
Monoterpene	Linalyl acetate	1568	1560	93	43	80	3.93	20.12	17.5	229
Monoterpene	Hotrienol	1603	1567	71	82	43	3.24	407	8.42	203
Monoterpene	(-) Menthol	1630	1624	71	81	95	3.4	435	1.02	219
Monoterpene	L-a-Terpineol	1694	1710	59	93	121	3.28	372	2.62	214
Monoterpene	Borneol	1670	1711	95	110	41	3.01	1186	0.06	210
Monoterpene	Neral	1679	1664	41	69	39	3.45	85	12.2	217
Monoterpene	Geranyl acetate	1751	1762	69	43	68	4.04	18.24	6.17	249
Monoterpene	Geranyl vinyl ether		1751	69	41	68	4.66	5.62	18.7	227
Monoterpene	Citronellol	1764	1771	69	41	67	3.91	106	2.26	228
Monoterpene	Nerol	1807	1803	69	41	68	3.47	255.8	2.12	240
Monoterpene	Geraniol	1839	1846	69	41	68	3.47	255.8	2.12	240
Monoterpene	Geranylacetone	1855	1844	43	69	41	4.36	8.87	0.03	261
Monoterpene	Myrtenal	1632	1624	79	107	108	2.98	216	0.13	210
Monoterpene	Geranic acid	2347	2331	69	41	100	3.7	108	2.06	280
Other	gamma-Nonalactone	2012	2021	85	99	41	2.08	1201	1.57	266
Other	Manool oxide		2388	257	81	95	6.47	0.041	0.025	324
1RI (lit)- retention index obtained from the literature; 2RI (det)- retention index experimentally determined; 3Log Kow- logarithm of partition coefficient between octanol and water
