# Supplementary material for: Optimization of SPME-Arrow-GC/MS Method for Determination of Free and Bound Volatile Organic Compounds from Grape Skins
Source: Molecules. 2021 Dec 6;26(23):7409. doi: 10.3390/molecules26237409 (PMC8659239; doi:10.3390/molecules26237409)
Supplement: Supplementary file 1 [file molecules-26-07409-s001.zip › Supp Table 3.xlsx]

## Sheet: List3
Supplemental table 3: Validation parameters of the optimized SPME-Arrow GC-MS method
Group	Compound	LOQ (mg/kg)1	LOD (mg/kg)2	Linear range (mg/kg)	R2	Accuracy (%)	Intraday precizion (%)	Interday precisin (%)	Vendor
Aldehyde	Hexanal	16.2224	0.486471	0.05-50	0.9965	110.82	3.58	3.96	Sigma
Aldehyde	Nonanal	5.11022	0.07	0.05-50	0.9934	114.36	10.53	11.28	Sigma
Aldehyde	Decanal	2.20941	0.066132	0.05-50	0.9928	99.88	5.66	5.9996	Sigma
Aldehyde	Benzaldehyde	6.14028	0.08	0.05-50	0.9911	106.09	4.83	5.1198	Sigma
Alcohol	1-Butanol	639.316	19.1798	1-1000	0.9984	99.57	4.71	4.9926	Sigma
Alcohol	1-Hexanol	149.548	4.36621	1-1000	0.9966	103.45	2.19	2.3214	Sigma
Alcohol	1-Octen-3-ol	15.0521	0.531563	1-1000	0.9971	92.34	1.05	1.113	Sigma
Alkohol	1-Octanol	43.7824	1.31513	1-1000	0.9953	100.31	7.63	8.0878	Sigma
Alkohol	1-Nonanol	10.6513	0.319638	1-1000	0.9926	101.66	3.44	3.6464	Sigma
Alkohol	Phenylethyl Alcohol	61.1771	1.83516	1-1000	0.9948	85.92	1.98	2.0988	Sigma
C13 norisoprenoide	beta-Damascenone	2.70039	0.081162	0.1-50	0.9973	103.18	6.14	6.5084	Sigma
C13 norisoprenoide	trans-ß-Ionone	0.45591	0.013527	0.1-50	0.9926	106.93	1.32	1.3992	Sigma
Acid	Hexanoic acid	566.546	16.9964	10-1000	0.9937	90.2	5.99	6.3494	Sigma
Acid	Heptanoic Acid	934.58	28.0375	10-1000	0.9941	88.13	3.85	4.081	Sigma
Acid	Nonanoic acid	542.583	16.2775	10-1000	0.9996	92.43	4.05	4.293	Sigma
Acid	Decanoic acid	635.769	18.2314	10-1000	0.9973	95.31	1.69	1.7914	Sigma
Monoterpene	Limonene	8.46189	0.25551	0.1-50	0.9952	99.07	10.84	11.4904	Sigma
Monoterpene	Linalool	7.37472	0.221442	0.1-50	0.9969	105.48	9.33	9.8898	Sigma
Monoterpene	L-a-Terpineol	7.65528	0.24549	0.1-50	0.9948	99.65	2.3	2.438	Sigma
Monoterpene	Citronellol	8.57211	3.1563	0.1-50	0.9833	94.03	8.15	8.639	Sigma
1LOQ - limit of quantitation; 2LOD - limit of detection; R2 - the coefficient of determination
